# Supplementary material for: Active and Passive Mineralization of Bio-Gide® Membranes in Rat Calvaria Defects
Source: J Funct Biomater. 2024 Feb 21;15(3):54. doi: 10.3390/jfb15030054 (PMC10970795; doi:10.3390/jfb15030054)
Supplement: Supplementary file 1 [file jfb-15-00054-s001.zip]

Archive with 1 entries (1 files):
- jfb-2811774-supplementary.pdf
